# Supplementary material for: Integrating metagenomics and culturomics to uncover the soil bacterial community in Asparagus cochinchinensis cultivation
Source: Front Microbiol. 2024 Dec 4;15:1467864. doi: 10.3389/fmicb.2024.1467864 (PMC11652531; doi:10.3389/fmicb.2024.1467864)
Supplement: Supplementary file 1 [file Table_1.XLSX]

## Sheet: Sheet1
Taxonomy	sampleA	sampleB	baseMeanA	baseMeanB	baseMean	log2FoldChange	lfcSE	stat	pvalue	padj
k__Bacteria;p__Proteobacteria;c__Gammaproteobacteria;o__Enterobacterales;f__Enterobacteriaceae;g__Escherichia	YNR	YR	0	1609.89	804.944	-13.0723	3.13523	-4.16949	3.05276e-05	0.0044036
k__Bacteria;p__Actinobacteria;c__Actinobacteria;o__Corynebacteriales;f__Mycobacteriaceae;g__Mycolicibacterium;s__Mycolicibacterium_fortuitum	YNR	YR	0	6392.94	3196.47	-15.1868	2.79639	-5.43088	5.60769e-08	6.63706e-05
k__Bacteria;p__Firmicutes;c__Bacilli;o__Lactobacillales;f__Lactobacillaceae;g__Lactobacillus;s__Lactobacillus_paracasei	YNR	YR	0	2171.08	1085.54	-13.6288	2.81464	-4.8421	1.28471e-06	0.000515597
k__Bacteria;p__Proteobacteria;c__Alphaproteobacteria;o__Rhizobiales;f__Rhizobiaceae;g__Agrobacterium;s__Agrobacterium_rhizogenes	YNR	YR	0	572.033	286.017	-11.7045	2.82681	-4.14053	3.46505e-05	0.00704984
k__Bacteria;p__Proteobacteria;c__Alphaproteobacteria;o__Rhizobiales;f__Rhizobiaceae;g__Rhizobium;s__Rhizobium_tropici	YNR	YR	0	754.732	377.366	-12.1043	2.92561	-4.13736	3.51321e-05	0.00704984
k__Bacteria;p__Proteobacteria;c__Gammaproteobacteria;o__Pseudomonadales;f__Pseudomonadaceae;g__Pseudomonas;s__Pseudomonas_lini	YNR	YR	0	406.229	203.114	-11.2107	2.81955	-3.97607	7.00644e-05	0.00934869
k__Bacteria;p__Proteobacteria;c__Gammaproteobacteria;o__Pseudomonadales;f__Moraxellaceae;g__Acinetobacter;s__Acinetobacter_johnsonii	YNR	YR	0	427.447	213.724	-11.2841	2.84504	-3.96624	7.30149e-05	0.00934869
k__Bacteria;p__Proteobacteria;c__Gammaproteobacteria;o__Pseudomonadales;f__Pseudomonadaceae;g__Pseudomonas;s__Pseudomonas_mosselii	YNR	YR	0	379.252	189.626	-11.1116	2.81573	-3.94626	7.93799e-05	0.00934869
k__Bacteria;p__Proteobacteria;c__Gammaproteobacteria;o__Pseudomonadales;f__Pseudomonadaceae;g__Pseudomonas;s__Pseudomonas_umsongensis	YNR	YR	0	357.479	178.739	-11.0262	2.82166	-3.90771	9.31763e-05	0.00934869
